# Supplementary material for: Engagement of community health workers to improve immunization coverage through addressing inequities and enhancing data quality and use is a feasible and effective approach: An implementation study in Uganda
Source: PLoS One. 2023 Oct 19;18(10):e0292053. doi: 10.1371/journal.pone.0292053 (PMC10586601; doi:10.1371/journal.pone.0292053)
Supplement: S1 Dataset — (XLSX) [file pone.0292053.s001.xlsx]

## Sheet: # immunised
Coverage	Month	BCG	DPT1	DPT2	DPT3	OPV1	OPV2	OPV3	PCV1	PCV2	PCV3	IPV	Rota 1	Rota 2	MR	HPV1	HPV2
Buyugu HC II	APR	26	44	47	42	44	47	42	44	47	42	42	44	47	39	165	0
Buyugu HC II	MAY	49	38	54	49	38	54	49	38	54	49	49	20	32	41	50	0
Buyugu HC II	JUNE	49	62	52	62	62	52	62	62	52	62	62	62	52	75	0	0
Buyugu HC II	JULY	46	47	52	42	47	52	42	47	52	42	42	37	59	44	205	0
Buyugu HC II	AUG	33	35	52	56	35	52	56	35	52	56	56	35	52	58	106	0
Buyugu HC II	SEP	39	49	36	49	43	49	50	47	36	47	36	51	40	22	94	0
Busira HC II	APR	13	26	23	26	26	23	26	26	23	26	26	26	23	30	0	0
Busira HC II	MAY	29	17	23	18	16	22	18	16	22	18	18	16	22	40	0	0
Busira HC II	JUNE	25	42	42	34	43	42	34	43	40	34	34	44	42	53	0	0
Busira HC II	JULY	19	27	30	24	27	30	24	27	30	26	24	28	29	33	0	0
Busira HC II	AUG	23	24	21	23	24	21	23	24	21	23	23	24	21	38	0	0
Busira HC II	SEP	15	55	38	27	55	38	27	55	38	27	27	55	38	35	0	0
Nawampongo HC II	APR	19	39	23	45	34	23	39	34	23	45	39	37	27	18	33	31
Nawampongo HC II	MAY	15	17	9	9	5	10	10	17	9	9	4	6	15	12	59	49
Nawampongo HC II	JUNE	45	113	53	49	53	53	46	113	53	49	46	24	15	70	53	66
Nawampongo HC II	JULY	24	28	33	18	28	33	20	26	23	12	28	29	12	23	4	13
Nawampongo HC II	AUG	31	34	24	28	35	27	25	36	24	32	28	33	28	13	27	22
Nawampongo HC II	SEP	61	54	69	78	70	54	73	74	69	78	73	59	69	54	66	65
Mairinya HC II	APR	19	13	13	12	13	13	12	13	13	12	12	13	13	8	0	0
Mairinya HC II	MAY	21	17	13	13	17	13	13	17	13	13	13	17	13	11	0	0
Mairinya HC II	JUNE	10	22	19	6	22	19	6	22	19	6	6	22	19	24	0	0
Mairinya HC II	JULY	7	17	25	13	17	25	13	17	25	13	13	17	25	13	0	0
Mairinya HC II	AUG	10	8	13	24	8	13	24	8	13	24	24	8	13	10	0	0
Mairinya HC II	SEP	12	17	10	13	16	14	13	16	14	13	13	13	17	22	0	0
Bugoto HC II	APR	22	26	24	28	26	19	28	26	19	28	24	28	19	23	0	0
Bugoto HC II	MAY	24	25	23	26	25	23	26	25	23	26	22	27	25	21	20	18
Bugoto HC II	JUNE	24	27	25	29	23	20	29	27	20	29	27	30	28	19	120	85
Bugoto HC II	JULY	28	27	24	28	24	25	28	24	24	29	25	24	28	26	21	0
Bugoto HC II	AUG	29	26	23	28	23	23	28	23	23	28	24	23	27	23	103	0
Bugoto HC II	SEP	31	28	27	31	26	29	31	27	27	32	26	27	29	22	0	0

## Sheet: Process indicators
	Target Population- data
	Intervention arm	House to House target population data <1 yrs	National census population data for target popn <1 yrs	Variance (%)
	Buyugu HC II	534	515.097	0.0366979
	Busira HC II	336	320	0.05
	Nawampongo HC II	574	495	0.159596
	Total Intervention	1444	1330.1	0.0856351
	Control arm
	Mairinya HC II	197	181	0.0883978
	Bugoto HC II	407	378	0.0767196
	Total Control arm	604	559	0.0805009
	Overall Total	2048	1889.1	0.0841159
	Defaulter tracking
	Defaulter tracking	# Number of Defaulters identified in month 1	# Number of defaluters returning month 1	# Number of Defaulters identified month 2	# Number of defaluters returning in month 2	# Number of Defaulters identified month 3	# Number of defaulters returning in month 3
	Buyugu HC II	37	29	33	27	25	18
	Busira HC II	33	19	44	28	90	59
	Nawampongo HC II	106	82	90	74	54	26
	Table showing defaulter tracking and number of children returning for immunisation
	Intervention arm Health Centre	No. of defaulters identified and followed up	# No. of defaulters returned for immunisation	Percentage of defaulters returning for immunisation
	Buyugu HC II	95	74	0.778947
	Busira HC II	186	106	0.569892								32	2.66667
	Nawampongo HC II	250	182	0.728
	Total	531	362	0.681733									36
	Health Centre	Number of data audit meetings held during intervention
	Buyugu HC II	3
	Busira HC II	3
	Nawampongo HC II	3
	Total	9
